# Supplementary material for: Online Cognitive-Behavioral Programs for Women Living With Endometriosis: Protocol for a Scoping Review
Source: JMIR Res Protoc. 2025 Dec 8;14:e75981. doi: 10.2196/75981 (PMC12685229; doi:10.2196/75981)
Supplement: Multimedia Appendix 1 [file resprot-v14-e75981-s001.xlsx]

## Sheet: Characteristics
Author (year)	Country of publication	Stage of research	Publication type/study type	Purpose and (aims)	Research Q/Hypothesis'	Sample Size (n)	Study poulation demographic characteristics (mean)	Population inclusion/exclusion	Recuitment methods	Comparator condition	Methods/methodology	Support or reject aim/RQ/Hypothesis	Limitations	Implications/future directions
Author et al., (date)	Any country - Canada, USA	Protocol, pilot study, pre-print, active study	Observational (e.g., case-control); experimental (monocentric, multicentric, randomized controlled trial; RCT); qualitative (e.g., interviews, focus groups, document analysis)	Direct "quote of the aim"	Direct "quote of RQ and Hypothesis if stated"	Total people who completed the program or will complete it (n = #)	This might be in a table and could include marital status, stage of endo, age, weight, number of pregnancies, ect. Examlpe: Number of pregnancies M = 3 (which is on average 3 people). There could be more than one group to report on.	Pulled from the methods section, there will be criteria for participation. "direct quotes word for word"	Can write social media, radio, university, social group, word of mouth, ect.	Example: waitlist control group, randomized group, pain group, so on. There might not be one.	pre-post questionaire, focus groups, multimethods	Yes/No	Limitations: direct "quotes" - usually in the end of the discussion	direct "quotes" - usually in the end of the discussion

## Sheet: Online Program Characteristics
Author (year)	Aim of the program	Mode of delivery	Length of program (duration, frequency/week)	Delivery type	Components of the program	Program cost	Comment on accessibility or barriers	Referral from physician	Who delivers the BCT (Norris et al., 2021 for assistance)
Author et al., (date)	Direct "quote" of what the program focuses on (aim)	Electronic mode of delivery: AI, virtual reality, zoom, videoconferencing, app-based, ect.	example: 8-weeks (1-2 hour/module/week)	Asynchronous or Synchronous or Both	Example: Module 1: Getting started with the training 2 Module 2: Thoughts I—Our constant companions 3 Module 3: Thoughts II—Who controls whom? 4 Module 4: My pain and me—And still I want to do something 5 Module 5: Stress and pain—Always everything at once 6 Module 6: Emotions—Accepting and tolerating 7 Module 7: Clear communication 8 Module 8: My plan for the future - AND feedback from psycholog…	$	"quotes" if they report	Yes/No	"quotes" Social worker, clinical psychologist, exercise specialist, physiotherapist

## Sheet: BCT coding
Author (year)	BCT Grouping (Marques et al., 2023; 16 groupings)	BCT; 93 clustered techniques	Summarized BCT # (ratio grouping to technique)
Author et al., (date)	Write 1.0, 3.0, 7.0; 1. Goals and planning 2. Feedback and monitoring 3. Social support 4. Shaping knowledge 5. Natural consequences 6. Comparison of behaviour 7. Associations 8. Repetition and substitution 9. Comparison of outcomes 10. Reward and threat 11. Regulation 12. Antecedents 13. Identity 14. Scheduled consequences 15. Self-belief 16. Covert learning	The specific technique in the grouping e.g., (1.1, 1.3, 2.3)	06:12:00

## Sheet: Outcomes
Author (year)	Measures	Scales/tools	Total time points	Data analysis	Findings
Author et al., (date)	Examples: QoL, pain, social support, funactional capacities, pain related disability. Found in methods and results.	Found in the methods. Example: Depressive mood (PHQ-9), perceived stress (PSS-10), coping ability (COPE), cognitive illness representation (IPQ-R), psychological flexibility (AAQ-II), relationship satisfaction (RAS), personality (BFI-10), negative effects of treatment (NEQ)	Methods. (2) Pre-post 8 weeks	Found in the methods "quote." Example: EHP scores using paired- samples t tests. McNemar test for categorical variables and non-parametric Wilcoxon signed-ranks test. NVivo by thematic analysis of the focus group transcripts	Significant and insignificant findings reported written. Example: Statistically significant decrease in 4 components of QOL: control and powerlessness, emotional well-being, social support, and self-image. No change in pain scores or opiate pain medication.
